# Supplementary material for: Chronic Kidney Disease-Induced Arterial Media Calcification in Rats Prevented by Tissue Non-Specific Alkaline Phosphatase Substrate Supplementation Rather Than Inhibition of the Enzyme
Source: Pharmaceutics. 2021 Jul 26;13(8):1138. doi: 10.3390/pharmaceutics13081138 (PMC8399849; doi:10.3390/pharmaceutics13081138)
Supplement: Supplementary file 1 [file pharmaceutics-13-01138-s001.zip]

Archive with 1 entries (1 files):
- pharmaceutics-1276941-supplementary.pdf
